# Supplementary material for: Two-component system RstAB promotes the pathogenicity of adherent-invasive Escherichia coli in response to acidic conditions within macrophages
Source: Gut Microbes. 2024 May 20;16(1):2356642. doi: 10.1080/19490976.2024.2356642 (PMC11135836; doi:10.1080/19490976.2024.2356642)
Supplement: Supplemental Material [file KGMI_A_2356642_SM7046.zip]

Archive with 2 entries (2 files):
- Table S3.xlsx
- Supplementary materials20240518.docx
