# Supplementary material for: Two-component system RstAB promotes the pathogenicity of adherent-invasive Escherichia coli in response to acidic conditions within macrophages
Source: Gut Microbes. 2024 May 20;16(1):2356642. doi: 10.1080/19490976.2024.2356642 (PMC11135836; doi:10.1080/19490976.2024.2356642)
Supplement: Supplemental Material [file KGMI_A_2356642_SM7046.zip › Table S3.xlsx]

## Sheet: Down
Gene_id	Gene name	Gene description	Log2FC(rstA_rstB/WT)	Pvalue	Padjust
LF82_1508	norV	Anaerobic nitric oxide reductase flavorubredoxin	-3.074	1.6e-273	6.1e-270
LF82_1509	norW	Nitric oxide reductase FlRd-Nad(+) reductase	-4.71963	7.43e-212	1.42e-208
LF82_0375	cspG	Cold shock-like protein cspG	-1.69708	7.01e-153	8.93e-150
LF82_3704	ytfE	Regulator of cell morphogenesis and NO signaling	-1.85222	7.33e-88	7e-85
LF82_1459	narG	Respiratory nitrate reductase 1 alpha chain	-1.46338	6.85e-85	5.24e-82
LF82_0173	aspA	Aspartate ammonia-lyase	-1.57777	1.56e-80	9.95e-78
LF82_0966	hcp	hydroxylamine reductase	-1.43535	2.84e-80	1.55e-77
LF82_1932	rplJ	50S ribosomal protein L10	-1.11961	4.85e-77	2.32e-74
LF82_0370	cspA	Cold shock protein cspA	-1.11869	1.43e-76	5.84e-74
LF82_3534	ymcE	Protein sfa	-2.14611	1.53e-76	5.84e-74
LF82_2305	trmD	trmD tRNA (guanine-1-)-methyltransferase	-1.14753	6.52e-64	2.27e-61
LF82_1945	rplW	50S ribosomal protein L23	-1.13692	2.21e-59	6.04e-57
LF82_0179	asr	acid shock protein	-2.92891	1.7e-53	4.06e-51
LF82_1970	rpsC	30S ribosomal protein S3	-1.07465	6.13e-51	1.38e-48
LF82_0371	cspB	Cold shock-like protein cspB	-1.41006	1.2e-49	2.55e-47
LF82_1986	rpsS	30S ribosomal protein S19	-1.21863	4.79e-48	7.96e-46
LF82_1938	rplP	50S ribosomal protein L16	-1.06533	3.23e-43	4.94e-41
novel0170	-	carbamoyl phosphate phosphatase and [NiFe] hydrogenase maturation protein [Escherichia coli]	-4.3047	6.44e-43	9.12e-41
LF82_1941	rplS	50S ribosomal protein L19	-1.16938	1.16e-41	1.53e-39
LF82_1446	nanA	N-acetylneuraminate lyase	-1.05143	1.24e-38	1.35e-36
LF82_0630	fdnG	Formate dehydrogenase%2C nitrate-inducible%2C major subunit	-1.70217	3.58e-38	3.6e-36
LF82_1984	rpsQ	30S ribosomal protein S17	-1.259	2.99e-37	2.79e-35
LF82_2325	tsf	elongation factor Ts	-1.03146	3.68e-35	3.2e-33
LF82_1251	maa	Maltose O-acetyltransferase	-1.11574	1.49e-32	1.16e-30
LF82_1944	rplV	50S ribosomal protein L22	-1.07668	1.76e-31	1.3e-29
LF82_0377	cspI	Cold shock-like protein cspI	-1.13889	4.22e-29	2.78e-27
LF82_1062	hybO	hydrogenase-2 small chain	-1.57315	4.85e-28	2.99e-26
LF82_0732	frdA	Fumarate reductase flavoprotein subunit	-1.10367	1.19e-25	6.61e-24
LF82_2033	rstB	Sensor protein rstB	-7.6849	1.98e-25	1.08e-23
LF82_1460	narH	Respiratory nitrate reductase 1 beta chain	-1.71206	1.5e-20	6.73e-19
LF82_1950	rpmC	50S ribosomal protein L29	-1.12234	9.44e-18	3.68e-16
LF82_2032	rstA	Transcriptional regulatory protein rstA	-9.86877	9.13e-17	3.35e-15
LF82_1012	hmp	Flavohemoprotein	-1.07851	1.64e-16	5.93e-15
LF82_1462	narJ	Respiratory nitrate reductase 1 delta chain	-2.41022	3.26e-15	1.08e-13
LF82_0967	hcr	NadH oxidoreductase hcr	-2.001	5.03e-12	1.2e-10
LF82_0354	creD	Inner membrane protein creD	-1.01738	5.15e-12	1.22e-10
LF82_1461	nari	Respiratory nitrate reductase 1 gamma chain	-1.89188	3.74e-11	8.26e-10
LF82_3546	ymgG	Uncharacterized protein ymgG	-1.05059	1.01e-10	2.11e-09
LF82_0631	fdnH	Formate dehydrogenase%2C nitrate-inducible%2C iron-sulfur subunit	-1.56617	8.35e-09	1.44e-07
novel0226	-	30S ribosomal protein S3, partial [Salmonella enterica subsp. enterica serovar Enteritidis]	-1.33612	1.9e-07	2.66e-06
LF82_3249	yhbU	Uncharacterized protease yhbU	-1.02415	3.7e-07	5.06e-06
LF82_3496	yjjI	Uncharacterized protein yjjI	-1.00622	7.27e-07	9.64e-06
novel0237	-	hypothetical protein SS323385_3976 [Shigella sonnei 3233-85]	-1.43179	8.41e-07	1.09e-05
novel0005	-	hypothetical protein HMPREF1616_02286 [Escherichia coli 908658]	-1.26585	9.4e-06	0.000101781
LF82_0733	frdB	Fumarate reductase iron-sulfur subunit	-1.07816	2.63e-05	0.000261948
LF82_3016	yeiN	Uncharacterized protein yeiN	-1.07536	3.01e-05	0.000294426
novel0057	-	cold shock domain-containing protein, partial [Escherichia coli]	-1.12443	3.45e-05	0.000331323
LF82_0052	agaW	N-acetylgalactosamine permease IIC component 2	-1.10054	0.000333655	0.00265051
LF82_1497	nirD	Nitrite reductase [Nad(P)H] small subunit	-1.29134	0.000405106	0.00314412
LF82_0363	csgD	csgAB operon transcriptional regulatory	-2.50907	0.00772822	0.322998

## Sheet: Up
Gene_id	Gene name	Gene description	Log2FC(rstA_rstB/WT)	Pvalue	Padjust
LF82_0219	betA	choline dehydrogenase	1.19187	2.41e-49	4.6e-47
LF82_2156	soxS	Regulatory protein soxS	1.28799	1.35e-37	1.29e-35
LF82_2097	sdhA	Succinate dehydrogenase flavoprotein subunit	1.05148	5.69e-36	5.17e-34
LF82_0558	emrK	Multidrug resistance protein K	1.10325	5.96e-34	4.84e-32
LF82_360	LF82_360	hypothetical protein	1.12949	1.31e-30	9.29e-29
LF82_3620	ypdI	Uncharacterized lipoprotein ypdI	1.00471	2.05e-24	1.09e-22
LF82_242	LF82_242	fimbrial usher protein	1.96914	5.96e-23	3.08e-21
LF82_2934	yebV	Uncharacterized protein yebV	1.5131	8.08e-23	4.12e-21
LF82_1504	nmpC	Outer membrane porin protein nmpC	1.24745	4.55e-20	2e-18
LF82_378	LF82_378	hypothetical protein	1.8481	1.12e-18	4.61e-17
novel0140	-	YfdY family protein [Escherichia coli]	1.36218	9.7e-13	2.52e-11
novel0023	-	hypothetical protein HMPREF1618_05377 [Escherichia coli 908691]	1.08566	3.12e-09	5.59e-08
novel0294	-	hypothetical protein HMPREF9553_00243, partial [Escherichia coli MS 200-1]	8.07471	5.38e-09	9.48e-08
novel0210	-	hypothetical protein HMPREF9553_00243, partial [Escherichia coli MS 200-1]	8.07471	5.38e-09	9.48e-08
LF82_1740	prpC	2-methylcitrate synthase	1.20395	9.83e-09	1.67e-07
novel0139	-	hypothetical protein ECEG_01755 [Escherichia coli B354]	1.07048	2.62e-08	4.2e-07
LF82_2892	ydjF	Uncharacterized HTH-type transcriptional regulator	1.34807	5.83e-07	7.78e-06
LF82_2100	sdhD	Succinate dehydrogenase hydrophobic membrane anchor	1.35423	8.32e-07	1.08e-05
LF82_2018	rseC	Sigma-E factor regulatory protein rseC	1.05053	1.27e-05	0.00013528
LF82_1739	prpB	Methylisocitrate lyase	1.25235	1.69e-05	0.00017533
novel0089	-	Uncharacterised protein [Shigella sonnei]	1.77082	1.94e-05	0.000198298
LF82_1475	nei	endonuclease VIII	1.14669	3.06e-05	0.000298133
LF82_0153	artI	Arginine-binding periplasmic protein 1	1.22065	4.42e-05	0.000409645
LF82_2842	ydgC	Inner membrane protein ydgC	1.1545	5.06e-05	0.000459144
LF82_0444	dcm	DNA-cytosine methyltransferase	1.04364	7.99e-05	0.000710078
novel0024	-	Uncharacterised protein [Shigella sonnei]	1.06482	0.000281267	0.00225781
novel0086	-	hypothetical protein AWG57_19055 [Escherichia coli]	1.04959	0.00144594	0.00952576
LF82_2812	yddH	Uncharacterized protein yddH	1.38936	0.00179692	0.0115589
novel0121	-	hypothetical protein, partial [Escherichia coli]	1.28547	0.00317533	0.0188987
novel0063	-	hypothetical protein CKO_01834 [Citrobacter koseri ATCC BAA-895]	1.09276	0.00346742	0.0204776
LF82_2591	ybdN	Uncharacterized protein ybdN	1.23431	0.00455819	0.0260342
LF82_2822	ydeQ	Uncharacterized fimbrial-like protein ydeQ	1.12862	0.00475589	0.0267239
LF82_0057	ais	Protein ais	1.21134	0.00610506	0.0328094
